# Supplementary material for: Comparison of Long-Term Clinical Outcomes Between Immediate-Release and Slow-Release Carvedilol: A National Real-World Database Analysis
Source: J Clin Med. 2026 Feb 11;15(4):1417. doi: 10.3390/jcm15041417 (PMC12941224; doi:10.3390/jcm15041417)
Supplement: Supplementary file 1 [file jcm-15-01417-s001.zip]

Archive with 1 entries (1 files):
- jcm-4132685-supplementary.pdf
